# Supplementary material for: Unexpected Motherhood-Triggered Hearing Loss in the Two-Pore Channel (TPC) Mutant Mouse
Source: Biomedicines. 2022 Jul 15;10(7):1708. doi: 10.3390/biomedicines10071708 (PMC9312904; doi:10.3390/biomedicines10071708)
Supplement: Supplementary file 1 [file biomedicines-10-01708-s001.zip]

Archive with 1 entries (1 files):
- biomedicines-1774554-supplementary.pdf
